# Supplementary material for: Integrative omics and experimental validation reveal METTL17 and SLC27A1 as biomarkers and potential therapeutic targets in chronic kidney disease
Source: Front Immunol. 2026 Feb 13;17:1724740. doi: 10.3389/fimmu.2026.1724740 (PMC12946038; doi:10.3389/fimmu.2026.1724740)
Supplement: Supplementary Table 2 — A total of 63 candidate genes were identified by the intersection of DEGs, MRGs, and module genes. [file DataSheet1.csv]

	x
1	KAT2A
2	FKBP10
3	DLST
4	DDIT4
5	CHKB
6	CPT1B
7	RSAD1
8	HMGCS2
9	NGRN
10	HSPA1A
11	POU5F1
12	RAB24
13	RGS2
14	FUS
15	DCN
16	C1orf43
17	SPG7
18	G0S2
19	SLC25A4
20	ACBD7
21	MAVS
22	IRF3
23	ADHFE1
24	SLC27A1
25	ARF5
26	C6orf136
27	GABARAPL1
28	CASP8
29	SDHB
30	LETMD1
31	FAM185A
32	ME3
33	METTL17
34	SLC25A27
35	GNRH1
36	NDUFS2
37	COX4I1
38	GABARAPL3
39	NTHL1
40	MRPS23
41	PRKAB1
42	NUDT13
43	RNASET2
44	MID1IP1
45	NME4
46	PDPR
47	PPOX
48	ILF3
49	PCF11
50	HARS2
51	POLG2
52	TFRC
53	PARL
54	TRMT1
55	NDUFS3
56	HSP90AB1
57	BCS1L
58	RPS3
59	SLC27A3
60	RECQL4
61	RAF1
62	DNM2
63	YBEY
64	MRPS7
65	ATCAY
66	SDHAF2
67	ALKBH3
