# Supplementary material for: Integrative omics and experimental validation reveal METTL17 and SLC27A1 as biomarkers and potential therapeutic targets in chronic kidney disease
Source: Front Immunol. 2026 Feb 13;17:1724740. doi: 10.3389/fimmu.2026.1724740 (PMC12946038; doi:10.3389/fimmu.2026.1724740)
Supplement: Supplementary Table 3 — Enrichment data of 67 candidate genes in biological functions and pathways. [file DataSheet2.csv]

ONTOLOGY	ID	Description	GeneRatio	BgRatio	pvalue	p.adjust	qvalue	geneID	Count
BP	GO:0009786	regulation of asymmetric cell division	7/77	12/20772	5.67430333265556e-15	8.88028471560595e-12	6.83902875356907e-12	POU5F1/POU5F1/POU5F1/POU5F1/POU5F1/POU5F1/POU5F1	7
BP	GO:0001714	endodermal cell fate specification	7/77	15/20772	4.56969542029593e-14	3.57578666638156e-11	2.75384276644149e-11	POU5F1/POU5F1/POU5F1/POU5F1/POU5F1/POU5F1/POU5F1	7
BP	GO:0032075	positive regulation of nuclease activity	6/77	11/20772	9.68201040104928e-13	3.32617047663154e-10	2.56160430182822e-10	HSPA1A/HSPA1A/HSPA1A/HSPA1A/HSPA1A/RPS3	6
BP	GO:0001711	endodermal cell fate commitment	7/77	22/20772	1.1863016438892e-12	3.32617047663154e-10	2.56160430182822e-10	POU5F1/POU5F1/POU5F1/POU5F1/POU5F1/POU5F1/POU5F1	7
BP	GO:0060965	negative regulation of miRNA-mediated gene silencing	7/77	22/20772	1.1863016438892e-12	3.32617047663154e-10	2.56160430182822e-10	POU5F1/POU5F1/POU5F1/POU5F1/POU5F1/POU5F1/POU5F1	7
BP	GO:0060149	negative regulation of post-transcriptional gene silencing	7/77	23/20772	1.70027883789472e-12	3.32617047663154e-10	2.56160430182822e-10	POU5F1/POU5F1/POU5F1/POU5F1/POU5F1/POU5F1/POU5F1	7
BP	GO:0060967	negative regulation of gene silencing by RNA	7/77	23/20772	1.70027883789472e-12	3.32617047663154e-10	2.56160430182822e-10	POU5F1/POU5F1/POU5F1/POU5F1/POU5F1/POU5F1/POU5F1	7
BP	GO:1900369	negative regulation of post-transcriptional gene silencing by RNA	7/77	23/20772	1.70027883789472e-12	3.32617047663154e-10	2.56160430182822e-10	POU5F1/POU5F1/POU5F1/POU5F1/POU5F1/POU5F1/POU5F1	7
BP	GO:0008356	asymmetric cell division	7/77	25/20772	3.3142427825701e-12	5.76309994969135e-10	4.43837191350031e-10	POU5F1/POU5F1/POU5F1/POU5F1/POU5F1/POU5F1/POU5F1	7
BP	GO:1902894	negative regulation of miRNA transcription	7/77	33/20772	2.87662962368951e-11	4.50192536107409e-09	3.46709570434157e-09	POU5F1/POU5F1/POU5F1/POU5F1/POU5F1/POU5F1/POU5F1	7
BP	GO:2000629	negative regulation of miRNA metabolic process	7/77	34/20772	3.61173878634214e-11	5.13851927329587e-09	3.95735972283421e-09	POU5F1/POU5F1/POU5F1/POU5F1/POU5F1/POU5F1/POU5F1	7
BP	GO:0060964	regulation of miRNA-mediated gene silencing	7/77	39/20772	1.01749926667756e-10	1.32698862695865e-08	1.02196198275948e-08	POU5F1/POU5F1/POU5F1/POU5F1/POU5F1/POU5F1/POU5F1	7
BP	GO:0010823	negative regulation of mitochondrion organization	8/77	67/20772	1.34264398050828e-10	1.61633679191959e-08	1.24479947990444e-08	HSPA1A/HSPA1A/HSPA1A/HSPA1A/HSPA1A/SLC25A4/TFRC/PARL	8
BP	GO:1900368	regulation of post-transcriptional gene silencing by RNA	7/77	41/20772	1.47849426413469e-10	1.65274537383628e-08	1.27283904694303e-08	POU5F1/POU5F1/POU5F1/POU5F1/POU5F1/POU5F1/POU5F1	7
BP	GO:0060147	regulation of post-transcriptional gene silencing	7/77	42/20772	1.76896065727103e-10	1.84561561908611e-08	1.42137540531602e-08	POU5F1/POU5F1/POU5F1/POU5F1/POU5F1/POU5F1/POU5F1	7
BP	GO:0060966	regulation of gene silencing by RNA	7/77	43/20772	2.10669381192111e-10	2.06060988478533e-08	1.58695027279584e-08	POU5F1/POU5F1/POU5F1/POU5F1/POU5F1/POU5F1/POU5F1	7
BP	GO:0035019	somatic stem cell population maintenance	8/77	76/20772	3.77951639884483e-10	3.47937833187774e-08	2.67959521775686e-08	POU5F1/POU5F1/POU5F1/POU5F1/POU5F1/POU5F1/POU5F1/RAF1	8
BP	GO:0060795	cell fate commitment involved in formation of primary germ layer	7/77	47/20772	4.06332547880846e-10	3.53283576351958e-08	2.72076472119046e-08	POU5F1/POU5F1/POU5F1/POU5F1/POU5F1/POU5F1/POU5F1	7
BP	GO:0032069	regulation of nuclease activity	6/77	26/20772	4.61711468830973e-10	3.61289224360237e-08	2.78241911479718e-08	HSPA1A/HSPA1A/HSPA1A/HSPA1A/HSPA1A/RPS3	6
BP	GO:1901029	negative regulation of mitochondrial outer membrane permeabilization involved in apoptotic signaling pathway	6/77	26/20772	4.61711468830973e-10	3.61289224360237e-08	2.78241911479718e-08	HSPA1A/HSPA1A/HSPA1A/HSPA1A/HSPA1A/SLC25A4	6
BP	GO:0010286	heat acclimation	5/77	13/20772	7.71374117637278e-10	5.03000205875975e-08	3.87378668725738e-08	HSPA1A/HSPA1A/HSPA1A/HSPA1A/HSPA1A	5
BP	GO:0060700	regulation of ribonuclease activity	5/77	13/20772	7.71374117637278e-10	5.03000205875975e-08	3.87378668725738e-08	HSPA1A/HSPA1A/HSPA1A/HSPA1A/HSPA1A	5
BP	GO:0070370	cellular heat acclimation	5/77	13/20772	7.71374117637278e-10	5.03000205875975e-08	3.87378668725738e-08	HSPA1A/HSPA1A/HSPA1A/HSPA1A/HSPA1A	5
BP	GO:0070434	positive regulation of nucleotide-binding oligomerization domain containing 2 signaling pathway	5/77	13/20772	7.71374117637278e-10	5.03000205875975e-08	3.87378668725738e-08	HSPA1A/HSPA1A/HSPA1A/HSPA1A/HSPA1A	5
BP	GO:0070426	positive regulation of nucleotide-binding oligomerization domain containing signaling pathway	5/77	14/20772	1.19644965780898e-09	7.48977485788422e-08	5.76814677133172e-08	HSPA1A/HSPA1A/HSPA1A/HSPA1A/HSPA1A	5
BP	GO:0035987	endodermal cell differentiation	7/77	55/20772	1.28047130077027e-09	7.70745225271337e-08	5.93578801369216e-08	POU5F1/POU5F1/POU5F1/POU5F1/POU5F1/POU5F1/POU5F1	7
BP	GO:0035795	negative regulation of mitochondrial membrane permeability	6/77	33/20772	2.17600980669507e-09	1.21623405267064e-07	9.3666587543829e-08	HSPA1A/HSPA1A/HSPA1A/HSPA1A/HSPA1A/SLC25A4	6
BP	GO:0051131	chaperone-mediated protein complex assembly	6/77	33/20772	2.17600980669507e-09	1.21623405267064e-07	9.3666587543829e-08	HSPA1A/HSPA1A/HSPA1A/HSPA1A/HSPA1A/HSP90AB1	6
BP	GO:0070432	regulation of nucleotide-binding oligomerization domain containing 2 signaling pathway	5/77	16/20772	2.59537924343046e-09	1.35392283865622e-07	1.04270499429048e-07	HSPA1A/HSPA1A/HSPA1A/HSPA1A/HSPA1A	5
BP	GO:0090063	positive regulation of microtubule nucleation	5/77	16/20772	2.59537924343046e-09	1.35392283865622e-07	1.04270499429048e-07	HSPA1A/HSPA1A/HSPA1A/HSPA1A/HSPA1A	5
BP	GO:1902686	mitochondrial outer membrane permeabilization involved in programmed cell death	7/77	61/20772	2.70451248409769e-09	1.36534259277835e-07	1.05149976037075e-07	HSPA1A/HSPA1A/HSPA1A/HSPA1A/HSPA1A/SPG7/SLC25A4	7
BP	GO:1905709	negative regulation of membrane permeability	6/77	36/20772	3.79324841085012e-09	1.81020739572855e-07	1.39410625061994e-07	HSPA1A/HSPA1A/HSPA1A/HSPA1A/HSPA1A/SLC25A4	6
BP	GO:0035794	positive regulation of mitochondrial membrane permeability	7/77	64/20772	3.81705073859694e-09	1.81020739572855e-07	1.39410625061994e-07	HSPA1A/HSPA1A/HSPA1A/HSPA1A/HSPA1A/SPG7/SLC25A4	7
BP	GO:0001706	endoderm formation	7/77	66/20772	4.7570763930107e-09	2.18965428090051e-07	1.68633203405488e-07	POU5F1/POU5F1/POU5F1/POU5F1/POU5F1/POU5F1/POU5F1	7
BP	GO:0009205	purine ribonucleoside triphosphate metabolic process	11/77	278/20772	6.19147023297528e-09	2.72716560985071e-07	2.10028896807067e-07	DDIT4/HSPA1A/HSPA1A/HSPA1A/HSPA1A/HSPA1A/SDHB/NDUFS2/NME4/NDUFS3/NDUFS3	11
BP	GO:0009266	response to temperature stimulus	10/77	213/20772	6.27335220157352e-09	2.72716560985071e-07	2.10028896807067e-07	HMGCS2/HSPA1A/HSPA1A/HSPA1A/HSPA1A/HSPA1A/SLC27A1/CASP8/SLC25A27/HSP90AB1	10
BP	GO:0010968	regulation of microtubule nucleation	5/77	19/20772	6.84944495029542e-09	2.84435872564018e-07	2.19054362929746e-07	HSPA1A/HSPA1A/HSPA1A/HSPA1A/HSPA1A	5
BP	GO:2001243	negative regulation of intrinsic apoptotic signaling pathway	8/77	109/20772	6.90643013254484e-09	2.84435872564018e-07	2.19054362929746e-07	HSPA1A/HSPA1A/HSPA1A/HSPA1A/HSPA1A/PARL/NDUFS3/NDUFS3	8
BP	GO:1905710	positive regulation of membrane permeability	7/77	70/20772	7.23648309958982e-09	2.9038707822713e-07	2.23637601863167e-07	HSPA1A/HSPA1A/HSPA1A/HSPA1A/HSPA1A/SPG7/SLC25A4	7
BP	GO:0009144	purine nucleoside triphosphate metabolic process	11/77	283/20772	7.44959885541566e-09	2.91465555218138e-07	2.24468176038182e-07	DDIT4/HSPA1A/HSPA1A/HSPA1A/HSPA1A/HSPA1A/SDHB/NDUFS2/NME4/NDUFS3/NDUFS3	11
BP	GO:0009199	ribonucleoside triphosphate metabolic process	11/77	285/20772	8.01368563265426e-09	3.05010827439628e-07	2.34899880557171e-07	DDIT4/HSPA1A/HSPA1A/HSPA1A/HSPA1A/HSPA1A/SDHB/NDUFS2/NME4/NDUFS3/NDUFS3	11
BP	GO:0006839	mitochondrial transport	10/77	219/20772	8.18559409103154e-09	3.05010827439628e-07	2.34899880557171e-07	CPT1B/HSPA1A/HSPA1A/HSPA1A/HSPA1A/HSPA1A/SPG7/SLC25A4/PARL/BCS1L	10
BP	GO:1901028	regulation of mitochondrial outer membrane permeabilization involved in apoptotic signaling pathway	6/77	41/20772	8.62905899839857e-09	3.14057612383576e-07	2.41867137164415e-07	HSPA1A/HSPA1A/HSPA1A/HSPA1A/HSPA1A/SLC25A4	6
BP	GO:0031116	positive regulation of microtubule polymerization	6/77	43/20772	1.16313339187783e-08	3.96824323546996e-07	3.05608777845173e-07	HSPA1A/HSPA1A/HSPA1A/HSPA1A/HSPA1A/RPS3	6
BP	GO:0070424	regulation of nucleotide-binding oligomerization domain containing signaling pathway	5/77	21/20772	1.19174077998139e-08	3.96824323546996e-07	3.05608777845173e-07	HSPA1A/HSPA1A/HSPA1A/HSPA1A/HSPA1A	5
BP	GO:0090084	negative regulation of inclusion body assembly	5/77	21/20772	1.19174077998139e-08	3.96824323546996e-07	3.05608777845173e-07	HSPA1A/HSPA1A/HSPA1A/HSPA1A/HSPA1A	5
BP	GO:1903265	positive regulation of tumor necrosis factor-mediated signaling pathway	5/77	21/20772	1.19174077998139e-08	3.96824323546996e-07	3.05608777845173e-07	HSPA1A/HSPA1A/HSPA1A/HSPA1A/HSPA1A	5
BP	GO:0001961	positive regulation of cytokine-mediated signaling pathway	7/77	77/20772	1.42197867645103e-08	4.63624297634555e-07	3.57053856257989e-07	HSPA1A/HSPA1A/HSPA1A/HSPA1A/HSPA1A/MAVS/IRF3	7
BP	GO:0009141	nucleoside triphosphate metabolic process	11/77	303/20772	1.50851116571124e-08	4.81799994762875e-07	3.71051618633591e-07	DDIT4/HSPA1A/HSPA1A/HSPA1A/HSPA1A/HSPA1A/SDHB/NDUFS2/NME4/NDUFS3/NDUFS3	11
BP	GO:0046902	regulation of mitochondrial membrane permeability	7/77	79/20772	1.70395862507023e-08	5.33339049646984e-07	4.10743710674825e-07	HSPA1A/HSPA1A/HSPA1A/HSPA1A/HSPA1A/SPG7/SLC25A4	7
BP	GO:0010821	regulation of mitochondrion organization	9/77	178/20772	1.98958435426112e-08	6.09361198355695e-07	4.69291119634956e-07	HSPA1A/HSPA1A/HSPA1A/HSPA1A/HSPA1A/DCN/SLC25A4/TFRC/PARL	9
BP	GO:0031112	positive regulation of microtubule polymerization or depolymerization	6/77	47/20772	2.02471452488793e-08	6.09361198355695e-07	4.69291119634956e-07	HSPA1A/HSPA1A/HSPA1A/HSPA1A/HSPA1A/RPS3	6
BP	GO:0070431	nucleotide-binding oligomerization domain containing 2 signaling pathway	5/77	24/20772	2.46775188022943e-08	7.28685225011143e-07	5.61186872465282e-07	HSPA1A/HSPA1A/HSPA1A/HSPA1A/HSPA1A	5
BP	GO:0060760	positive regulation of response to cytokine stimulus	7/77	85/20772	2.85046019761671e-08	8.26105594309287e-07	6.36213825783846e-07	HSPA1A/HSPA1A/HSPA1A/HSPA1A/HSPA1A/MAVS/IRF3	7
BP	GO:2001242	regulation of intrinsic apoptotic signaling pathway	9/77	186/20772	2.91219622823662e-08	8.28652199489147e-07	6.38175058627929e-07	HSPA1A/HSPA1A/HSPA1A/HSPA1A/HSPA1A/PARL/NDUFS3/NDUFS3/RPS3	9
BP	GO:1902236	negative regulation of endoplasmic reticulum stress-induced intrinsic apoptotic signaling pathway	5/77	25/20772	3.07578469567621e-08	8.49461003420055e-07	6.54200671878906e-07	HSPA1A/HSPA1A/HSPA1A/HSPA1A/HSPA1A	5
BP	GO:1902893	regulation of miRNA transcription	7/77	86/20772	3.09388352683343e-08	8.49461003420055e-07	6.54200671878906e-07	POU5F1/POU5F1/POU5F1/POU5F1/POU5F1/POU5F1/POU5F1	7
BP	GO:0046034	ATP metabolic process	10/77	254/20772	3.34766739309165e-08	8.89842580329841e-07	6.85299986196514e-07	DDIT4/HSPA1A/HSPA1A/HSPA1A/HSPA1A/HSPA1A/SDHB/NDUFS2/NDUFS3/NDUFS3	10
BP	GO:0061614	miRNA transcription	7/77	87/20772	3.35467809836809e-08	8.89842580329841e-07	6.85299986196514e-07	POU5F1/POU5F1/POU5F1/POU5F1/POU5F1/POU5F1/POU5F1	7
BP	GO:0009150	purine ribonucleotide metabolic process	13/77	499/20772	3.435998375205e-08	8.96222909532638e-07	6.90213708703461e-07	DLST/DDIT4/HMGCS2/HSPA1A/HSPA1A/HSPA1A/HSPA1A/HSPA1A/SDHB/NDUFS2/NME4/NDUFS3/NDUFS3	13
BP	GO:0097345	mitochondrial outer membrane permeabilization	6/77	53/20772	4.25344531870501e-08	1.09125277438907e-06	8.4041326832049e-07	HSPA1A/HSPA1A/HSPA1A/HSPA1A/HSPA1A/SLC25A4	6
BP	GO:0090083	regulation of inclusion body assembly	5/77	27/20772	4.64665131255141e-08	1.17290472647467e-06	9.03296392677651e-07	HSPA1A/HSPA1A/HSPA1A/HSPA1A/HSPA1A	5
BP	GO:2001234	negative regulation of apoptotic signaling pathway	10/77	267/20772	5.3542112409511e-08	1.33005406223627e-06	1.02432278544512e-06	HSPA1A/HSPA1A/HSPA1A/HSPA1A/HSPA1A/SLC25A4/PARL/NDUFS3/NDUFS3/RAF1	10
BP	GO:0007006	mitochondrial membrane organization	8/77	142/20772	5.53038841504524e-08	1.35235279211653e-06	1.04149584460967e-06	HSPA1A/HSPA1A/HSPA1A/HSPA1A/HSPA1A/SPG7/SLC25A4/BCS1L	8
BP	GO:0019827	stem cell population maintenance	9/77	201/20772	5.68274536076118e-08	1.36492009189915e-06	1.05117437714782e-06	KAT2A/POU5F1/POU5F1/POU5F1/POU5F1/POU5F1/POU5F1/POU5F1/RAF1	9
BP	GO:0007492	endoderm development	7/77	94/20772	5.75621252813698e-08	1.36492009189915e-06	1.05117437714782e-06	POU5F1/POU5F1/POU5F1/POU5F1/POU5F1/POU5F1/POU5F1	7
BP	GO:0090559	regulation of membrane permeability	7/77	95/20772	6.1957723341934e-08	1.43817949365e-06	1.10759409465562e-06	HSPA1A/HSPA1A/HSPA1A/HSPA1A/HSPA1A/SPG7/SLC25A4	7
BP	GO:0001701	in utero embryonic development	12/77	433/20772	6.24895882224918e-08	1.43817949365e-06	1.10759409465562e-06	KAT2A/FKBP10/POU5F1/POU5F1/POU5F1/POU5F1/POU5F1/POU5F1/POU5F1/C1orf43/CASP8/POLG2	12
BP	GO:2001233	regulation of apoptotic signaling pathway	12/77	435/20772	6.5704076424097e-08	1.49024463193785e-06	1.14769134257195e-06	HSPA1A/HSPA1A/HSPA1A/HSPA1A/HSPA1A/G0S2/SLC25A4/PARL/NDUFS3/NDUFS3/RPS3/RAF1	12
BP	GO:0098727	maintenance of cell number	9/77	205/20772	6.72976287266769e-08	1.50458269938928e-06	1.15873360739917e-06	KAT2A/POU5F1/POU5F1/POU5F1/POU5F1/POU5F1/POU5F1/POU5F1/RAF1	9
BP	GO:1902110	positive regulation of mitochondrial membrane permeability involved in apoptotic process	6/77	59/20772	8.20244680380384e-08	1.80800411943e-06	1.39240942777693e-06	HSPA1A/HSPA1A/HSPA1A/HSPA1A/HSPA1A/SLC25A4	6
BP	GO:2000628	regulation of miRNA metabolic process	7/77	100/20772	8.84389600567041e-08	1.92231906234364e-06	1.48044750387319e-06	POU5F1/POU5F1/POU5F1/POU5F1/POU5F1/POU5F1/POU5F1	7
BP	GO:0031110	regulation of microtubule polymerization or depolymerization	7/77	102/20772	1.01425983267442e-07	2.17440635361023e-06	1.67458905322597e-06	HSPA1A/HSPA1A/HSPA1A/HSPA1A/HSPA1A/MID1IP1/RPS3	7
BP	GO:1901673	regulation of mitotic spindle assembly	5/77	32/20772	1.14244769589901e-07	2.41612249200264e-06	1.86074340228217e-06	HSPA1A/HSPA1A/HSPA1A/HSPA1A/HSPA1A	5
BP	GO:1902108	regulation of mitochondrial membrane permeability involved in apoptotic process	6/77	64/20772	1.34500355448745e-07	2.80657408369714e-06	2.16144430861491e-06	HSPA1A/HSPA1A/HSPA1A/HSPA1A/HSPA1A/SLC25A4	6
BP	GO:0070423	nucleotide-binding oligomerization domain containing signaling pathway	5/77	34/20772	1.56950580870971e-07	3.2319428824088e-06	2.48903622018368e-06	HSPA1A/HSPA1A/HSPA1A/HSPA1A/HSPA1A	5
BP	GO:0031113	regulation of microtubule polymerization	6/77	66/20772	1.62043371269413e-07	3.29347890956664e-06	2.53642734249457e-06	HSPA1A/HSPA1A/HSPA1A/HSPA1A/HSPA1A/RPS3	6
BP	GO:0010803	regulation of tumor necrosis factor-mediated signaling pathway	6/77	67/20772	1.77461105709773e-07	3.56059782609994e-06	2.74214529065709e-06	HSPA1A/HSPA1A/HSPA1A/HSPA1A/HSPA1A/CASP8	6
BP	GO:0035872	nucleotide-binding domain	leucine rich repeat containing receptor signaling pathway	5/77	35/20772	1.82580623344425e-07	3.57173344417532e-06	2.75072123328115e-06	HSPA1A/HSPA1A/HSPA1A/HSPA1A/HSPA1A	5
BP	GO:0042026	protein refolding	5/77	35/20772	1.82580623344425e-07	3.57173344417532e-06	2.75072123328115e-06	HSPA1A/HSPA1A/HSPA1A/HSPA1A/HSPA1A	5
BP	GO:1902235	regulation of endoplasmic reticulum stress-induced intrinsic apoptotic signaling pathway	5/77	37/20772	2.43745911013863e-07	4.70941173749007e-06	3.62688847447529e-06	HSPA1A/HSPA1A/HSPA1A/HSPA1A/HSPA1A	5
BP	GO:0010639	negative regulation of organelle organization	11/77	401/20772	2.58094578384943e-07	4.91352566133189e-06	3.7840839967883e-06	KAT2A/HSPA1A/HSPA1A/HSPA1A/HSPA1A/HSPA1A/SLC25A4/MID1IP1/TFRC/PARL/DNM2	11
BP	GO:0010586	miRNA metabolic process	7/77	117/20772	2.60589539866164e-07	4.91352566133189e-06	3.7840839967883e-06	POU5F1/POU5F1/POU5F1/POU5F1/POU5F1/POU5F1/POU5F1	7
BP	GO:0001708	cell fate specification	7/77	125/20772	4.092086465376e-07	7.62394680751599e-06	5.87147744718736e-06	POU5F1/POU5F1/POU5F1/POU5F1/POU5F1/POU5F1/POU5F1	7
BP	GO:0070841	inclusion body assembly	5/77	42/20772	4.68856310696796e-07	8.63247207341747e-06	6.64817926622701e-06	HSPA1A/HSPA1A/HSPA1A/HSPA1A/HSPA1A	5
BP	GO:0097193	intrinsic apoptotic signaling pathway	10/77	340/20772	5.02111658298697e-07	9.11827044077826e-06	7.02231017635185e-06	DDIT4/HSPA1A/HSPA1A/HSPA1A/HSPA1A/HSPA1A/PARL/NDUFS3/NDUFS3/RPS3	10
BP	GO:0008637	apoptotic mitochondrial changes	7/77	129/20772	5.0689426731483e-07	9.11827044077826e-06	7.02231017635185e-06	HSPA1A/HSPA1A/HSPA1A/HSPA1A/HSPA1A/SLC25A4/PARL	7
BP	GO:0001959	regulation of cytokine-mediated signaling pathway	8/77	190/20772	5.18908865802833e-07	9.19902638608957e-06	7.08450325345388e-06	HSPA1A/HSPA1A/HSPA1A/HSPA1A/HSPA1A/MAVS/IRF3/CASP8	8
BP	GO:0045648	positive regulation of erythrocyte differentiation	5/77	43/20772	5.29017491851797e-07	9.19902638608957e-06	7.08450325345388e-06	HSPA1A/HSPA1A/HSPA1A/HSPA1A/HSPA1A	5
BP	GO:0090169	regulation of spindle assembly	5/77	43/20772	5.29017491851797e-07	9.19902638608957e-06	7.08450325345388e-06	HSPA1A/HSPA1A/HSPA1A/HSPA1A/HSPA1A	5
BP	GO:0034605	cellular response to heat	6/77	83/20772	6.40445928927392e-07	1.1014262404081e-05	8.48248222813029e-06	HSPA1A/HSPA1A/HSPA1A/HSPA1A/HSPA1A/HSP90AB1	6
BP	GO:0051085	chaperone cofactor-dependent protein refolding	5/77	45/20772	6.67577367034683e-07	1.12809597082755e-05	8.687875477367e-06	HSPA1A/HSPA1A/HSPA1A/HSPA1A/HSPA1A	5
BP	GO:0045333	cellular respiration	9/77	269/20772	6.70370129629148e-07	1.12809597082755e-05	8.687875477367e-06	DLST/SDHB/ME3/NDUFS2/COX4I1/POLG2/NDUFS3/NDUFS3/SDHAF2	9
BP	GO:0032757	positive regulation of interleukin-8 production	6/77	85/20772	7.37757899371369e-07	1.22828841757042e-05	9.45949378253323e-06	HSPA1A/HSPA1A/HSPA1A/HSPA1A/HSPA1A/MAVS	6
BP	GO:0051302	regulation of cell division	8/77	202/20772	8.24796131897772e-07	1.35541921154612e-05	1.04385740522637e-05	KAT2A/POU5F1/POU5F1/POU5F1/POU5F1/POU5F1/POU5F1/POU5F1	8
BP	GO:0001824	blastocyst development	7/77	139/20772	8.40100086389611e-07	1.35541921154612e-05	1.04385740522637e-05	POU5F1/POU5F1/POU5F1/POU5F1/POU5F1/POU5F1/POU5F1	7
BP	GO:0022904	respiratory electron transport chain	7/77	139/20772	8.40100086389611e-07	1.35541921154612e-05	1.04385740522637e-05	SDHB/NDUFS2/COX4I1/POLG2/NDUFS3/NDUFS3/SDHAF2	7
BP	GO:0060759	regulation of response to cytokine stimulus	8/77	203/20772	8.56095686547435e-07	1.36713239739463e-05	1.05287815370227e-05	HSPA1A/HSPA1A/HSPA1A/HSPA1A/HSPA1A/MAVS/IRF3/CASP8	8
BP	GO:0015980	energy derivation by oxidation of organic compounds	10/77	365/20772	9.56887025772894e-07	1.5126547427622e-05	1.16495018023388e-05	DLST/GABARAPL1/SDHB/ME3/NDUFS2/COX4I1/POLG2/NDUFS3/NDUFS3/SDHAF2	10
BP	GO:0031109	microtubule polymerization or depolymerization	7/77	145/20772	1.11664031408628e-06	1.71714609456503e-05	1.32243637348374e-05	HSPA1A/HSPA1A/HSPA1A/HSPA1A/HSPA1A/MID1IP1/RPS3	7
BP	GO:0007020	microtubule nucleation	5/77	50/20772	1.14110666987069e-06	1.71714609456503e-05	1.32243637348374e-05	HSPA1A/HSPA1A/HSPA1A/HSPA1A/HSPA1A	5
BP	GO:0051084	'de novo' post-translational protein folding	5/77	50/20772	1.14110666987069e-06	1.71714609456503e-05	1.32243637348374e-05	HSPA1A/HSPA1A/HSPA1A/HSPA1A/HSPA1A	5
BP	GO:1901099	negative regulation of signal transduction in absence of ligand	5/77	50/20772	1.14110666987069e-06	1.71714609456503e-05	1.32243637348374e-05	HSPA1A/HSPA1A/HSPA1A/HSPA1A/HSPA1A	5
BP	GO:2001240	negative regulation of extrinsic apoptotic signaling pathway in absence of ligand	5/77	50/20772	1.14110666987069e-06	1.71714609456503e-05	1.32243637348374e-05	HSPA1A/HSPA1A/HSPA1A/HSPA1A/HSPA1A	5
BP	GO:0001704	formation of primary germ layer	7/77	147/20772	1.22426965701815e-06	1.82474477450801e-05	1.40530201231657e-05	POU5F1/POU5F1/POU5F1/POU5F1/POU5F1/POU5F1/POU5F1	7
BP	GO:0033120	positive regulation of RNA splicing	5/77	51/20772	1.26149182231422e-06	1.86248556785071e-05	1.43436756360455e-05	HSPA1A/HSPA1A/HSPA1A/HSPA1A/HSPA1A	5
BP	GO:0030308	negative regulation of cell growth	8/77	215/20772	1.31843403104329e-06	1.92836379306799e-05	1.48510276984217e-05	HSPA1A/HSPA1A/HSPA1A/HSPA1A/HSPA1A/RGS2/NDUFS3/NDUFS3	8
BP	GO:0060236	regulation of mitotic spindle organization	5/77	52/20772	1.39166861248918e-06	2.01663090606072e-05	1.55308046910343e-05	HSPA1A/HSPA1A/HSPA1A/HSPA1A/HSPA1A	5
BP	GO:0009060	aerobic respiration	8/77	219/20772	1.51362429029653e-06	2.17323120579273e-05	1.67368402934769e-05	DLST/SDHB/ME3/NDUFS2/COX4I1/NDUFS3/NDUFS3/SDHAF2	8
BP	GO:0006458	'de novo' protein folding	5/77	54/20772	1.68368222297941e-06	2.37384025131782e-05	1.82818031798144e-05	HSPA1A/HSPA1A/HSPA1A/HSPA1A/HSPA1A	5
BP	GO:1903573	negative regulation of response to endoplasmic reticulum stress	5/77	54/20772	1.68368222297941e-06	2.37384025131782e-05	1.82818031798144e-05	HSPA1A/HSPA1A/HSPA1A/HSPA1A/HSPA1A	5
BP	GO:0031334	positive regulation of protein-containing complex assembly	8/77	224/20772	1.79179623183673e-06	2.503715270379e-05	1.92820177204234e-05	HSPA1A/HSPA1A/HSPA1A/HSPA1A/HSPA1A/MAVS/TFRC/RPS3	8
BP	GO:0031397	negative regulation of protein ubiquitination	6/77	101/20772	2.03994079196035e-06	2.82522773399819e-05	2.17581016003223e-05	HSPA1A/HSPA1A/HSPA1A/HSPA1A/HSPA1A/RPS3	6
BP	GO:0090224	regulation of spindle organization	5/77	57/20772	2.20994043750845e-06	3.03382174096554e-05	2.33645595655325e-05	HSPA1A/HSPA1A/HSPA1A/HSPA1A/HSPA1A	5
BP	GO:0032273	positive regulation of protein polymerization	6/77	103/20772	2.28806274000611e-06	3.08691223112894e-05	2.37734286506987e-05	HSPA1A/HSPA1A/HSPA1A/HSPA1A/HSPA1A/RPS3	6
BP	GO:0046785	microtubule polymerization	6/77	103/20772	2.28806274000611e-06	3.08691223112894e-05	2.37734286506987e-05	HSPA1A/HSPA1A/HSPA1A/HSPA1A/HSPA1A/RPS3	6
BP	GO:0045646	regulation of erythrocyte differentiation	5/77	58/20772	2.41145374866382e-06	3.22557702278537e-05	2.48413364122364e-05	HSPA1A/HSPA1A/HSPA1A/HSPA1A/HSPA1A	5
BP	GO:0017015	regulation of transforming growth factor beta receptor signaling pathway	7/77	163/20772	2.44190247610372e-06	3.23862489415451e-05	2.49418227933877e-05	HSPA1A/HSPA1A/HSPA1A/HSPA1A/HSPA1A/HSP90AB1/DNM2	7
BP	GO:1903844	regulation of cellular response to transforming growth factor beta stimulus	7/77	166/20772	2.75654836029983e-06	3.6252085578733e-05	2.79190435430633e-05	HSPA1A/HSPA1A/HSPA1A/HSPA1A/HSPA1A/HSP90AB1/DNM2	7
BP	GO:0030512	negative regulation of transforming growth factor beta receptor signaling pathway	6/77	107/20772	2.85831310361027e-06	3.72771667262507e-05	2.87084956459102e-05	HSPA1A/HSPA1A/HSPA1A/HSPA1A/HSPA1A/DNM2	6
BP	GO:0019646	aerobic electron transport chain	6/77	108/20772	3.0175989352734e-06	3.90292754851477e-05	3.00578580329538e-05	SDHB/NDUFS2/COX4I1/NDUFS3/NDUFS3/SDHAF2	6
BP	GO:2001239	regulation of extrinsic apoptotic signaling pathway in absence of ligand	5/77	61/20772	3.10389218998515e-06	3.98163219453012e-05	3.06639910054615e-05	HSPA1A/HSPA1A/HSPA1A/HSPA1A/HSPA1A	5
BP	GO:1903321	negative regulation of protein modification by small protein conjugation or removal	6/77	113/20772	3.9263748889432e-06	4.99575341560659e-05	3.84741056725713e-05	HSPA1A/HSPA1A/HSPA1A/HSPA1A/HSPA1A/RPS3	6
BP	GO:0070507	regulation of microtubule cytoskeleton organization	7/77	177/20772	4.21530297975807e-06	5.32012029300112e-05	4.09721724263412e-05	HSPA1A/HSPA1A/HSPA1A/HSPA1A/HSPA1A/MID1IP1/RPS3	7
BP	GO:2001237	negative regulation of extrinsic apoptotic signaling pathway	6/77	115/20772	4.34711234997008e-06	5.44258466216253e-05	4.19153148691851e-05	HSPA1A/HSPA1A/HSPA1A/HSPA1A/HSPA1A/RAF1	6
BP	GO:0042773	ATP synthesis coupled electron transport	6/77	116/20772	4.57082449357252e-06	5.63255144286693e-05	4.33783178213058e-05	SDHB/NDUFS2/COX4I1/NDUFS3/NDUFS3/SDHAF2	6
BP	GO:0042775	mitochondrial ATP synthesis coupled electron transport	6/77	116/20772	4.57082449357252e-06	5.63255144286693e-05	4.33783178213058e-05	SDHB/NDUFS2/COX4I1/NDUFS3/NDUFS3/SDHAF2	6
BP	GO:2001236	regulation of extrinsic apoptotic signaling pathway	7/77	182/20772	5.06476621947992e-06	6.19246807303599e-05	4.76904384975699e-05	HSPA1A/HSPA1A/HSPA1A/HSPA1A/HSPA1A/G0S2/RAF1	7
BP	GO:0097191	extrinsic apoptotic signaling pathway	8/77	262/20772	5.71341090277537e-06	6.89771307292549e-05	5.31217855624663e-05	HSPA1A/HSPA1A/HSPA1A/HSPA1A/HSPA1A/G0S2/CASP8/RAF1	8
BP	GO:0062208	positive regulation of pattern recognition receptor signaling pathway	5/77	69/20772	5.72972970913938e-06	6.89771307292549e-05	5.31217855624663e-05	HSPA1A/HSPA1A/HSPA1A/HSPA1A/HSPA1A	5
BP	GO:0045639	positive regulation of myeloid cell differentiation	6/77	125/20772	7.03776015186976e-06	8.40770583028716e-05	6.47507864515137e-05	HSPA1A/HSPA1A/HSPA1A/HSPA1A/HSPA1A/CASP8	6
BP	GO:0032677	regulation of interleukin-8 production	6/77	126/20772	7.36804802849522e-06	8.73560239742046e-05	6.72760366238199e-05	HSPA1A/HSPA1A/HSPA1A/HSPA1A/HSPA1A/MAVS	6
BP	GO:0022900	electron transport chain	7/77	194/20772	7.69962416169381e-06	9.00552550944399e-05	6.93548122301219e-05	SDHB/NDUFS2/COX4I1/POLG2/NDUFS3/NDUFS3/SDHAF2	7
BP	GO:0032637	interleukin-8 production	6/77	127/20772	7.7108013946677e-06	9.00552550944399e-05	6.93548122301219e-05	HSPA1A/HSPA1A/HSPA1A/HSPA1A/HSPA1A/MAVS	6
BP	GO:0043484	regulation of RNA splicing	7/77	195/20772	7.96278696227252e-06	9.23093451552333e-05	7.1090768591049e-05	KAT2A/HSPA1A/HSPA1A/HSPA1A/HSPA1A/HSPA1A/FUS	7
BP	GO:0070059	intrinsic apoptotic signaling pathway in response to endoplasmic reticulum stress	5/77	74/20772	8.09510915991081e-06	9.31532782004443e-05	7.17407119821817e-05	HSPA1A/HSPA1A/HSPA1A/HSPA1A/HSPA1A	5
BP	GO:0045926	negative regulation of growth	8/77	277/20772	8.58217524125801e-06	9.73268424099187e-05	7.49549248759757e-05	HSPA1A/HSPA1A/HSPA1A/HSPA1A/HSPA1A/RGS2/NDUFS3/NDUFS3	8
BP	GO:0071356	cellular response to tumor necrosis factor	8/77	277/20772	8.58217524125801e-06	9.73268424099187e-05	7.49549248759757e-05	KAT2A/HSPA1A/HSPA1A/HSPA1A/HSPA1A/HSPA1A/CASP8/RPS3	8
BP	GO:0051092	positive regulation of NF-kappaB transcription factor activity	7/77	198/20772	8.79752108330955e-06	9.90512265854637e-05	7.62829355576633e-05	HSPA1A/HSPA1A/HSPA1A/HSPA1A/HSPA1A/TFRC/RPS3	7
BP	GO:0002753	cytosolic pattern recognition receptor signaling pathway	6/77	131/20772	9.21366447896101e-06	0.000102265141202652	7.87580875581213e-05	HSPA1A/HSPA1A/HSPA1A/HSPA1A/HSPA1A/IRF3	6
BP	GO:0033209	tumor necrosis factor-mediated signaling pathway	6/77	131/20772	9.21366447896101e-06	0.000102265141202652	7.87580875581213e-05	HSPA1A/HSPA1A/HSPA1A/HSPA1A/HSPA1A/CASP8	6
BP	GO:0032886	regulation of microtubule-based process	8/77	281/20772	9.52583296385177e-06	0.000104985412594563	8.08530670393645e-05	KAT2A/HSPA1A/HSPA1A/HSPA1A/HSPA1A/HSPA1A/MID1IP1/RPS3	8
BP	GO:0039531	regulation of viral-induced cytoplasmic pattern recognition receptor signaling pathway	5/77	80/20772	1.18735175402576e-05	0.000129944440213309	0.000100074917803423	HSPA1A/HSPA1A/HSPA1A/HSPA1A/HSPA1A	5
BP	GO:0009408	response to heat	6/77	139/20772	1.2932057481434e-05	0.000140386863840613	0.000108117006287205	HSPA1A/HSPA1A/HSPA1A/HSPA1A/HSPA1A/HSP90AB1	6
BP	GO:0019058	viral life cycle	9/77	387/20772	1.30070896210153e-05	0.000140386863840613	0.000108117006287205	HSPA1A/HSPA1A/HSPA1A/HSPA1A/HSPA1A/MAVS/ILF3/TFRC/HSP90AB1	9
BP	GO:0061077	chaperone-mediated protein folding	5/77	82/20772	1.33988996769132e-05	0.000143625191742255	0.000110610959841858	HSPA1A/HSPA1A/HSPA1A/HSPA1A/HSPA1A	5
BP	GO:0038034	signal transduction in absence of ligand	5/77	83/20772	1.42167492761431e-05	0.00015033251768354	0.000115776514375418	HSPA1A/HSPA1A/HSPA1A/HSPA1A/HSPA1A	5
BP	GO:0097192	extrinsic apoptotic signaling pathway in absence of ligand	5/77	83/20772	1.42167492761431e-05	0.00015033251768354	0.000115776514375418	HSPA1A/HSPA1A/HSPA1A/HSPA1A/HSPA1A	5
BP	GO:0007369	gastrulation	7/77	218/20772	1.64284083040843e-05	0.000172553416079812	0.000132889632696408	POU5F1/POU5F1/POU5F1/POU5F1/POU5F1/POU5F1/POU5F1	7
BP	GO:0090307	mitotic spindle assembly	5/77	86/20772	1.69058985801774e-05	0.000176384875186518	0.000135840378065285	HSPA1A/HSPA1A/HSPA1A/HSPA1A/HSPA1A	5
BP	GO:0034612	response to tumor necrosis factor	8/77	306/20772	1.76391008443601e-05	0.000182815846499493	0.000140793101894683	KAT2A/HSPA1A/HSPA1A/HSPA1A/HSPA1A/HSPA1A/CASP8/RPS3	8
BP	GO:0071383	cellular response to steroid hormone stimulus	7/77	234/20772	2.59021462657228e-05	0.000266689861222738	0.000205387517134713	DDIT4/HMGCS2/HSPA1A/HSPA1A/HSPA1A/HSPA1A/HSPA1A	7
BP	GO:0031396	regulation of protein ubiquitination	7/77	235/20772	2.66187799344215e-05	0.000272277062727906	0.000209690423288013	HSPA1A/HSPA1A/HSPA1A/HSPA1A/HSPA1A/HSP90AB1/RPS3	7
BP	GO:0007179	transforming growth factor beta receptor signaling pathway	7/77	237/20772	2.81011427033143e-05	0.000285573300848616	0.000219930337630177	HSPA1A/HSPA1A/HSPA1A/HSPA1A/HSPA1A/HSP90AB1/DNM2	7
BP	GO:1905897	regulation of response to endoplasmic reticulum stress	5/77	98/20772	3.18455693750847e-05	0.00032153752304521	0.0002476276871611	HSPA1A/HSPA1A/HSPA1A/HSPA1A/HSPA1A	5
BP	GO:0006457	protein folding	7/77	243/20772	3.29620288622672e-05	0.000326633310978919	0.00025155213793231	FKBP10/HSPA1A/HSPA1A/HSPA1A/HSPA1A/HSPA1A/HSP90AB1	7
BP	GO:0006986	response to unfolded protein	6/77	164/20772	3.29763981691177e-05	0.000326633310978919	0.00025155213793231	HSPA1A/HSPA1A/HSPA1A/HSPA1A/HSPA1A/HSP90AB1	6
BP	GO:0051225	spindle assembly	6/77	164/20772	3.29763981691177e-05	0.000326633310978919	0.00025155213793231	HSPA1A/HSPA1A/HSPA1A/HSPA1A/HSPA1A/RPS3	6
BP	GO:0051091	positive regulation of DNA-binding transcription factor activity	8/77	336/20772	3.43915564928461e-05	0.000338508087492479	0.000260697333229452	HSPA1A/HSPA1A/HSPA1A/HSPA1A/HSPA1A/MAVS/TFRC/RPS3	8
BP	GO:1902115	regulation of organelle assembly	7/77	245/20772	3.472830560775e-05	0.000339686239225804	0.000261604670532064	KAT2A/HSPA1A/HSPA1A/HSPA1A/HSPA1A/HSPA1A/DNM2	7
BP	GO:0043648	dicarboxylic acid metabolic process	5/77	100/20772	3.51018546620024e-05	0.000340986678457878	0.000262606185864651	DLST/ADHFE1/SDHB/ME3/ATCAY	5
BP	GO:0032434	regulation of proteasomal ubiquitin-dependent protein catabolic process	6/77	166/20772	3.52970235847771e-05	0.000340986678457878	0.000262606185864651	HSPA1A/HSPA1A/HSPA1A/HSPA1A/HSPA1A/HSP90AB1	6
BP	GO:0140694	non-membrane-bounded organelle assembly	9/77	445/20772	3.8966972985019e-05	0.000372376878708879	0.000286780915501373	KAT2A/NGRN/HSPA1A/HSPA1A/HSPA1A/HSPA1A/HSPA1A/RPS3/MRPS7	9
BP	GO:0006119	oxidative phosphorylation	6/77	169/20772	3.90222416027196e-05	0.000372376878708879	0.000286780915501373	SDHB/NDUFS2/COX4I1/NDUFS3/NDUFS3/SDHAF2	6
BP	GO:0032436	positive regulation of proteasomal ubiquitin-dependent protein catabolic process	5/77	104/20772	4.23851061211424e-05	0.00040201630957326	0.000309607314250131	HSPA1A/HSPA1A/HSPA1A/HSPA1A/HSPA1A	5
BP	GO:0043254	regulation of protein-containing complex assembly	9/77	459/20772	4.95256368183151e-05	0.000466913383257007	0.000359586900171026	HSPA1A/HSPA1A/HSPA1A/HSPA1A/HSPA1A/MAVS/TFRC/RPS3/RAF1	9
BP	GO:0051701	biological process involved in interaction with host	7/77	260/20772	5.06191188749405e-05	0.000474364796642407	0.000365325503383592	HSPA1A/HSPA1A/HSPA1A/HSPA1A/HSPA1A/TFRC/HSP90AB1	7
BP	GO:0001558	regulation of cell growth	9/77	469/20772	5.84696259038943e-05	0.000544672407973777	0.000419471940225307	HSPA1A/HSPA1A/HSPA1A/HSPA1A/HSPA1A/RGS2/NDUFS3/NDUFS3/DNM2	9
BP	GO:0090101	negative regulation of transmembrane receptor protein serine/threonine kinase signaling pathway	6/77	182/20772	5.89830079871693e-05	0.000546203594674083	0.00042065116253696	HSPA1A/HSPA1A/HSPA1A/HSPA1A/HSPA1A/DNM2	6
BP	GO:0033108	mitochondrial respiratory chain complex assembly	5/77	115/20772	6.85307477721347e-05	0.000630886001549357	0.000485868149839592	NDUFS2/NDUFS3/NDUFS3/BCS1L/SDHAF2	5
BP	GO:0090287	regulation of cellular response to growth factor stimulus	8/77	372/20772	7.03640527184504e-05	0.000643975102364765	0.000495948540243925	HSPA1A/HSPA1A/HSPA1A/HSPA1A/HSPA1A/DCN/HSP90AB1/DNM2	8
BP	GO:1903320	regulation of protein modification by small protein conjugation or removal	7/77	278/20772	7.7104909592245e-05	0.000701565020417811	0.000540300621071729	HSPA1A/HSPA1A/HSPA1A/HSPA1A/HSPA1A/HSP90AB1/RPS3	7
BP	GO:0048545	response to steroid hormone	8/77	380/20772	8.15998015686612e-05	0.00073817161534656	0.000568492685099587	DDIT4/HMGCS2/HSPA1A/HSPA1A/HSPA1A/HSPA1A/HSPA1A/GNRH1	8
BP	GO:0034655	nucleobase-containing compound catabolic process	9/77	494/20772	8.69822720108189e-05	0.000780225095022673	0.000600879592265654	HSPA1A/HSPA1A/HSPA1A/HSPA1A/HSPA1A/FUS/NTHL1/NUDT13/RNASET2	9
BP	GO:0034620	cellular response to unfolded protein	5/77	121/20772	8.72456176542926e-05	0.000780225095022673	0.000600879592265654	HSPA1A/HSPA1A/HSPA1A/HSPA1A/HSPA1A	5
BP	GO:0035966	response to topologically incorrect protein	6/77	199/20772	9.65960874601326e-05	0.00085408405014185	0.000657761047528111	HSPA1A/HSPA1A/HSPA1A/HSPA1A/HSPA1A/HSP90AB1	6
BP	GO:0046718	viral entry into host cell	6/77	199/20772	9.65960874601326e-05	0.00085408405014185	0.000657761047528111	HSPA1A/HSPA1A/HSPA1A/HSPA1A/HSPA1A/TFRC	6
BP	GO:2000060	positive regulation of ubiquitin-dependent protein catabolic process	5/77	124/20772	9.79638106676796e-05	0.000861311031993924	0.000663326807891739	HSPA1A/HSPA1A/HSPA1A/HSPA1A/HSPA1A	5
BP	GO:2000058	regulation of ubiquitin-dependent protein catabolic process	6/77	200/20772	9.92930779469617e-05	0.000868121044620084	0.000668571445158901	HSPA1A/HSPA1A/HSPA1A/HSPA1A/HSPA1A/HSP90AB1	6
BP	GO:0071560	cellular response to transforming growth factor beta stimulus	7/77	294/20772	0.000109278904592925	0.000950119364932935	0.000731721320227483	HSPA1A/HSPA1A/HSPA1A/HSPA1A/HSPA1A/HSP90AB1/DNM2	7
BP	GO:0002218	activation of innate immune response	7/77	295/20772	0.000111605665195736	0.000964988210117829	0.00074317235620307	HSPA1A/HSPA1A/HSPA1A/HSPA1A/HSPA1A/MAVS/IRF3	7
BP	GO:0044409	entry into host	6/77	206/20772	0.000116760595851714	0.000998526407147175	0.000769001335922996	HSPA1A/HSPA1A/HSPA1A/HSPA1A/HSPA1A/TFRC	6
BP	GO:1902905	positive regulation of supramolecular fiber organization	6/77	206/20772	0.000116760595851714	0.000998526407147175	0.000769001335922996	HSPA1A/HSPA1A/HSPA1A/HSPA1A/HSPA1A/RPS3	6
BP	GO:0071559	response to transforming growth factor beta	7/77	300/20772	0.000123852841584991	0.00105342226674191	0.000811278624798714	HSPA1A/HSPA1A/HSPA1A/HSPA1A/HSPA1A/HSP90AB1/DNM2	7
BP	GO:0009206	purine ribonucleoside triphosphate biosynthetic process	5/77	133/20772	0.00013626881093391	0.00114923715549175	0.000885069139423608	SDHB/NDUFS2/NME4/NDUFS3/NDUFS3	5
BP	GO:0032271	regulation of protein polymerization	6/77	212/20772	0.000136586652345984	0.00114923715549175	0.000885069139423608	HSPA1A/HSPA1A/HSPA1A/HSPA1A/HSPA1A/RPS3	6
BP	GO:0009145	purine nucleoside triphosphate biosynthetic process	5/77	134/20772	0.000141143968228622	0.0011812316057636	0.000909709223877127	SDHB/NDUFS2/NME4/NDUFS3/NDUFS3	5
BP	GO:0015909	long-chain fatty acid transport	4/77	72/20772	0.000148318824784126	0.00123084230867981	0.00094791622225551	CPT1B/SLC27A1/SLC27A3/SLC27A3	4
BP	GO:0051258	protein polymerization	7/77	309/20772	0.000148644853891683	0.00123084230867981	0.00094791622225551	HSPA1A/HSPA1A/HSPA1A/HSPA1A/HSPA1A/MID1IP1/RPS3	7
BP	GO:1901800	positive regulation of proteasomal protein catabolic process	5/77	136/20772	0.000151294130101576	0.00124618586109982	0.000959732847458752	HSPA1A/HSPA1A/HSPA1A/HSPA1A/HSPA1A	5
BP	GO:0010257	NADH dehydrogenase complex assembly	4/77	74/20772	0.000164957212547698	0.00134457311269348	0.00103550443183725	NDUFS2/NDUFS3/NDUFS3/BCS1L	4
BP	GO:0032981	mitochondrial respiratory chain complex I assembly	4/77	74/20772	0.000164957212547698	0.00134457311269348	0.00103550443183725	NDUFS2/NDUFS3/NDUFS3/BCS1L	4
BP	GO:0051495	positive regulation of cytoskeleton organization	6/77	220/20772	0.000167078320744564	0.0013516736133948	0.00104097278448767	HSPA1A/HSPA1A/HSPA1A/HSPA1A/HSPA1A/RPS3	6
BP	GO:0009201	ribonucleoside triphosphate biosynthetic process	5/77	139/20772	0.000167555706708364	0.0013516736133948	0.00104097278448767	SDHB/NDUFS2/NME4/NDUFS3/NDUFS3	5
BP	GO:0061136	regulation of proteasomal protein catabolic process	6/77	224/20772	0.000184220423402432	0.00147848698781952	0.00113863635517293	HSPA1A/HSPA1A/HSPA1A/HSPA1A/HSPA1A/HSP90AB1	6
BP	GO:0045165	cell fate commitment	7/77	323/20772	0.000195095041927281	0.00155777418681732	0.00119969829756572	POU5F1/POU5F1/POU5F1/POU5F1/POU5F1/POU5F1/POU5F1	7
BP	GO:0062207	regulation of pattern recognition receptor signaling pathway	5/77	145/20772	0.000204058136011553	0.00162107097897503	0.00124844544874821	HSPA1A/HSPA1A/HSPA1A/HSPA1A/HSPA1A	5
BP	GO:0007041	lysosomal transport	5/77	147/20772	0.00021748022255977	0.00171897246619212	0.00132384292839414	HSPA1A/HSPA1A/HSPA1A/HSPA1A/HSPA1A	5
BP	GO:0044000	movement in host	6/77	232/20772	0.000222666359673071	0.00175111986376058	0.00134860080309794	HSPA1A/HSPA1A/HSPA1A/HSPA1A/HSPA1A/TFRC	6
BP	GO:0007052	mitotic spindle organization	5/77	148/20772	0.000224438368240047	0.00175623023147837	0.00135253648228871	HSPA1A/HSPA1A/HSPA1A/HSPA1A/HSPA1A	5
BP	GO:0090092	regulation of transmembrane receptor protein serine/threonine kinase signaling pathway	7/77	331/20772	0.000226508295659793	0.00176360936670436	0.00135821942147401	HSPA1A/HSPA1A/HSPA1A/HSPA1A/HSPA1A/HSP90AB1/DNM2	7
BP	GO:0042776	proton motive force-driven mitochondrial ATP synthesis	4/77	81/20772	0.00023389038651773	0.00181207155891212	0.00139554191017614	SDHB/NDUFS2/NDUFS3/NDUFS3	4
BP	GO:0007051	spindle organization	6/77	235/20772	0.000238613687668908	0.00183244865204907	0.00141123504731541	HSPA1A/HSPA1A/HSPA1A/HSPA1A/HSPA1A/RPS3	6
BP	GO:0009142	nucleoside triphosphate biosynthetic process	5/77	150/20772	0.000238862316305437	0.00183244865204907	0.00141123504731541	SDHB/NDUFS2/NME4/NDUFS3/NDUFS3	5
BP	GO:0006099	tricarboxylic acid cycle	3/77	33/20772	0.000246647311197286	0.00188294166840855	0.00145012154721896	DLST/SDHB/SDHAF2	3
BP	GO:0002221	pattern recognition receptor signaling pathway	6/77	238/20772	0.000255447990844587	0.00194066070714456	0.00149457306855929	HSPA1A/HSPA1A/HSPA1A/HSPA1A/HSPA1A/IRF3	6
BP	GO:0035967	cellular response to topologically incorrect protein	5/77	154/20772	0.000269817385852623	0.0020399237142964	0.00157101910399824	HSPA1A/HSPA1A/HSPA1A/HSPA1A/HSPA1A	5
BP	GO:0050821	protein stabilization	6/77	246/20772	0.000304942035502359	0.00229439560365958	0.00176699711867511	HSPA1A/HSPA1A/HSPA1A/HSPA1A/HSPA1A/HSP90AB1	6
BP	GO:0030218	erythrocyte differentiation	5/77	159/20772	0.00031269239558795	0.00233030285283401	0.00179465059121906	HSPA1A/HSPA1A/HSPA1A/HSPA1A/HSPA1A	5
BP	GO:1903052	positive regulation of proteolysis involved in protein catabolic process	5/77	159/20772	0.00031269239558795	0.00233030285283401	0.00179465059121906	HSPA1A/HSPA1A/HSPA1A/HSPA1A/HSPA1A	5
BP	GO:0015986	proton motive force-driven ATP synthesis	4/77	90/20772	0.000350280427317016	0.00259805151066886	0.00200085352595651	SDHB/NDUFS2/NDUFS3/NDUFS3	4
BP	GO:0045637	regulation of myeloid cell differentiation	6/77	253/20772	0.000354164275858881	0.00261446741376957	0.0020134960072414	HSPA1A/HSPA1A/HSPA1A/HSPA1A/HSPA1A/CASP8	6
BP	GO:0006401	RNA catabolic process	7/77	361/20772	0.00038264753669273	0.00281147133767194	0.00216521586119682	HSPA1A/HSPA1A/HSPA1A/HSPA1A/HSPA1A/FUS/RNASET2	7
BP	GO:0034101	erythrocyte homeostasis	5/77	170/20772	0.000425066562737138	0.00310854752655898	0.00239400498934591	HSPA1A/HSPA1A/HSPA1A/HSPA1A/HSPA1A	5
BP	GO:1903050	regulation of proteolysis involved in protein catabolic process	6/77	263/20772	0.000435053968230924	0.00316098360635158	0.00243438791274428	HSPA1A/HSPA1A/HSPA1A/HSPA1A/HSPA1A/HSP90AB1	6
BP	GO:0031647	regulation of protein stability	7/77	369/20772	0.000436276331611465	0.00316098360635158	0.00243438791274428	KAT2A/HSPA1A/HSPA1A/HSPA1A/HSPA1A/HSPA1A/HSP90AB1	7
BP	GO:0000422	autophagy of mitochondrion	4/77	96/20772	0.000447818754206014	0.00321484564372666	0.00247586901770105	SLC25A4/GABARAPL1/GABARAPL3/PARL	4
BP	GO:0061726	mitochondrion disassembly	4/77	96/20772	0.000447818754206014	0.00321484564372666	0.00247586901770105	SLC25A4/GABARAPL1/GABARAPL3/PARL	4
BP	GO:0002758	innate immune response-activating signaling pathway	6/77	269/20772	0.000490100068660222	0.00350231327604222	0.00269725824857464	HSPA1A/HSPA1A/HSPA1A/HSPA1A/HSPA1A/IRF3	6
BP	GO:1902850	microtubule cytoskeleton organization involved in mitosis	5/77	181/20772	0.000565552789503297	0.00402313688896664	0.00309836336833146	HSPA1A/HSPA1A/HSPA1A/HSPA1A/HSPA1A	5
BP	GO:0044403	biological process involved in symbiotic interaction	7/77	386/20772	0.000570248865410876	0.00403818766682362	0.00310995451724436	HSPA1A/HSPA1A/HSPA1A/HSPA1A/HSPA1A/TFRC/HSP90AB1	7
BP	GO:0007034	vacuolar transport	5/77	183/20772	0.000594442957637149	0.00418293653986965	0.00322143086473902	HSPA1A/HSPA1A/HSPA1A/HSPA1A/HSPA1A	5
BP	GO:0006646	phosphatidylethanolamine biosynthetic process	2/77	10/20772	0.000598707849796039	0.00418293653986965	0.00322143086473902	CHKB/SLC27A1	2
BP	GO:0033572	transferrin transport	2/77	10/20772	0.000598707849796039	0.00418293653986965	0.00322143086473902	TFRC/DNM2	2
BP	GO:0006995	cellular response to nitrogen starvation	2/77	12/20772	0.000873891726415528	0.00605150686655	0.00466048452140559	GABARAPL1/GABARAPL3	2
BP	GO:0043562	cellular response to nitrogen levels	2/77	12/20772	0.000873891726415528	0.00605150686655	0.00466048452140559	GABARAPL1/GABARAPL3	2
BP	GO:0002262	myeloid cell homeostasis	5/77	202/20772	0.000927293334063132	0.00639301351457622	0.00492349115465934	HSPA1A/HSPA1A/HSPA1A/HSPA1A/HSPA1A	5
BP	GO:0045862	positive regulation of proteolysis	7/77	420/20772	0.000935840819387724	0.00642364422079732	0.00494708097044757	HSPA1A/HSPA1A/HSPA1A/HSPA1A/HSPA1A/CASP8/RPS3	7
BP	GO:0006631	fatty acid metabolic process	7/77	426/20772	0.00101618307452657	0.00691446309406122	0.00532507835392642	CPT1B/ACBD7/SLC27A1/PRKAB1/MID1IP1/SLC27A3/SLC27A3	7
BP	GO:1902903	regulation of supramolecular fiber organization	7/77	426/20772	0.00101618307452657	0.00691446309406122	0.00532507835392642	HSPA1A/HSPA1A/HSPA1A/HSPA1A/HSPA1A/MID1IP1/RPS3	7
BP	GO:0006402	mRNA catabolic process	6/77	310/20772	0.0010263775184113	0.00695359660741858	0.0053552164893185	HSPA1A/HSPA1A/HSPA1A/HSPA1A/HSPA1A/FUS	6
BP	GO:0045089	positive regulation of innate immune response	7/77	429/20772	0.00105834385718358	0.00713925920901854	0.00549820198037749	HSPA1A/HSPA1A/HSPA1A/HSPA1A/HSPA1A/MAVS/IRF3	7
BP	GO:0015908	fatty acid transport	4/77	122/20772	0.00110115066656834	0.00736935639526582	0.00567540815374432	CPT1B/SLC27A1/SLC27A3/SLC27A3	4
BP	GO:0007178	transmembrane receptor protein serine/threonine kinase signaling pathway	7/77	432/20772	0.00110187181884486	0.00736935639526582	0.00567540815374432	HSPA1A/HSPA1A/HSPA1A/HSPA1A/HSPA1A/HSP90AB1/DNM2	7
BP	GO:0006754	ATP biosynthetic process	4/77	123/20772	0.00113499490382413	0.00755858308291389	0.00582113847650002	SDHB/NDUFS2/NDUFS3/NDUFS3	4
BP	GO:0009409	response to cold	3/77	56/20772	0.00117875594486498	0.00781675022760042	0.0060199623410812	SLC27A1/CASP8/SLC25A27	3
BP	GO:0000070	mitotic sister chromatid segregation	5/77	217/20772	0.00127527436794424	0.00842111555203688	0.0064854059573447	HSPA1A/HSPA1A/HSPA1A/HSPA1A/HSPA1A	5
BP	GO:0034599	cellular response to oxidative stress	6/77	330/20772	0.00141328116649957	0.00929321439315896	0.00715704084759846	HSPA1A/HSPA1A/HSPA1A/HSPA1A/HSPA1A/RPS3	6
BP	GO:0097300	programmed necrotic cell death	3/77	63/20772	0.0016575722698915	0.0108539774158167	0.0083590409558501	SLC25A4/IRF3/CASP8	3
BP	GO:0002833	positive regulation of response to biotic stimulus	7/77	466/20772	0.00170063401095018	0.0110895509464043	0.0085404646602542	HSPA1A/HSPA1A/HSPA1A/HSPA1A/HSPA1A/MAVS/IRF3	7
BP	GO:0006120	mitochondrial electron transport	NADH to ubiquinone	3/77	66/20772	0.00189492531951776	0.0123052204358726	0.00947669574513139	NDUFS2/NDUFS3/NDUFS3	3
BP	GO:0006103	2-oxoglutarate metabolic process	2/77	18/20772	0.00199685078754429	0.0129135185227554	0.00994516812413313	DLST/ADHFE1	2
BP	GO:0030522	intracellular receptor signaling pathway	6/77	354/20772	0.00201467282448205	0.0129751562564379	0.00999263757432076	HSPA1A/HSPA1A/HSPA1A/HSPA1A/HSPA1A/IRF3	6
BP	GO:1903008	organelle disassembly	4/77	146/20772	0.00212990039922207	0.0136236233783092	0.0104920455814119	SLC25A4/GABARAPL1/GABARAPL3/PARL	4
BP	GO:0009152	purine ribonucleotide biosynthetic process	5/77	244/20772	0.00213277171098132	0.0136236233783092	0.0104920455814119	SDHB/NDUFS2/NME4/NDUFS3/NDUFS3	5
BP	GO:0006979	response to oxidative stress	7/77	491/20772	0.00228349718604506	0.0145009081595154	0.0111676743518716	HSPA1A/HSPA1A/HSPA1A/HSPA1A/HSPA1A/NDUFS2/RPS3	7
BP	GO:0045732	positive regulation of protein catabolic process	5/77	248/20772	0.00228864173508006	0.0145009081595154	0.0111676743518716	HSPA1A/HSPA1A/HSPA1A/HSPA1A/HSPA1A	5
BP	GO:1903706	regulation of hemopoiesis	7/77	492/20772	0.00230966402727616	0.0145750975914806	0.0112248103193175	KAT2A/HSPA1A/HSPA1A/HSPA1A/HSPA1A/HSPA1A/CASP8	7
BP	GO:0048311	mitochondrion distribution	2/77	20/20772	0.00246787710993179	0.0155109545262781	0.0119455476257531	KAT2A/ATCAY	2
BP	GO:0033135	regulation of peptidyl-serine phosphorylation	4/77	153/20772	0.00252398663948074	0.0157588205991027	0.0121364382619624	DDIT4/TFRC/HSP90AB1/RAF1	4
BP	GO:0030099	myeloid cell differentiation	7/77	500/20772	0.00252745301621392	0.0157588205991027	0.0121364382619624	HSPA1A/HSPA1A/HSPA1A/HSPA1A/HSPA1A/CASP8/TFRC	7
BP	GO:0045471	response to ethanol	4/77	154/20772	0.00258409781957749	0.0160480678080904	0.0123591980092574	HMGCS2/RGS2/CASP8/GNRH1	4
BP	GO:0009260	ribonucleotide biosynthetic process	5/77	258/20772	0.00271452485855247	0.0167659491380379	0.0129120644109994	SDHB/NDUFS2/NME4/NDUFS3/NDUFS3	5
BP	GO:1902001	fatty acid transmembrane transport	2/77	21/20772	0.00272111890163682	0.0167659491380379	0.0129120644109994	CPT1B/SLC27A1	2
BP	GO:0060546	negative regulation of necroptotic process	2/77	22/20772	0.00298606173087674	0.0183262219953808	0.0141136870251966	SLC25A4/CASP8	2
BP	GO:0046390	ribose phosphate biosynthetic process	5/77	265/20772	0.00304502700790826	0.0186151065131892	0.0143361674508839	SDHB/NDUFS2/NME4/NDUFS3/NDUFS3	5
BP	GO:0062197	cellular response to chemical stress	6/77	390/20772	0.0032573869309657	0.0197142727299365	0.0151826751476558	HSPA1A/HSPA1A/HSPA1A/HSPA1A/HSPA1A/RPS3	6
BP	GO:0060340	positive regulation of type I interferon-mediated signaling pathway	2/77	23/20772	0.00326261765945914	0.0197142727299365	0.0151826751476558	MAVS/IRF3	2
BP	GO:0062099	negative regulation of programmed necrotic cell death	2/77	23/20772	0.00326261765945914	0.0197142727299365	0.0151826751476558	SLC25A4/CASP8	2
BP	GO:0070265	necrotic cell death	3/77	81/20772	0.0033954907705949	0.0204092474149379	0.0157179003128326	SLC25A4/IRF3/CASP8	3
BP	GO:0000819	sister chromatid segregation	5/77	272/20772	0.00340371474459986	0.0204092474149379	0.0157179003128326	HSPA1A/HSPA1A/HSPA1A/HSPA1A/HSPA1A	5
BP	GO:0032727	positive regulation of interferon-alpha production	2/77	25/20772	0.00385021944171788	0.0229110016208688	0.0176445917981468	MAVS/IRF3	2
BP	GO:0071360	cellular response to exogenous dsRNA	2/77	25/20772	0.00385021944171788	0.0229110016208688	0.0176445917981468	MAVS/IRF3	2
BP	GO:0006164	purine nucleotide biosynthetic process	5/77	291/20772	0.0045298818656103	0.0268532769684853	0.0206806807660438	SDHB/NDUFS2/NME4/NDUFS3/NDUFS3	5
BP	GO:0034976	response to endoplasmic reticulum stress	5/77	292/20772	0.00459567833468493	0.0271405154482337	0.0209018935182294	HSPA1A/HSPA1A/HSPA1A/HSPA1A/HSPA1A	5
BP	GO:0042176	regulation of protein catabolic process	6/77	419/20772	0.00461733216918602	0.0271658828750982	0.020921429892038	HSPA1A/HSPA1A/HSPA1A/HSPA1A/HSPA1A/HSP90AB1	6
BP	GO:0048011	neurotrophin TRK receptor signaling pathway	2/77	28/20772	0.00481654917929673	0.0281264905432813	0.0216612286343078	DDIT4/RAF1	2
BP	GO:0060547	negative regulation of necrotic cell death	2/77	28/20772	0.00481654917929673	0.0281264905432813	0.0216612286343078	SLC25A4/CASP8	2
BP	GO:0072522	purine-containing compound biosynthetic process	5/77	301/20772	0.00521887289475146	0.0303625876590559	0.0233833279768751	SDHB/NDUFS2/NME4/NDUFS3/NDUFS3	5
BP	GO:0046337	phosphatidylethanolamine metabolic process	2/77	30/20772	0.00551638861584599	0.0318566353645719	0.0245339482040927	CHKB/SLC27A1	2
BP	GO:0071359	cellular response to dsRNA	2/77	30/20772	0.00551638861584599	0.0318566353645719	0.0245339482040927	MAVS/IRF3	2
BP	GO:0015718	monocarboxylic acid transport	4/77	193/20772	0.00576654358721496	0.0331788261543802	0.025552215198766	CPT1B/SLC27A1/SLC27A3/SLC27A3	4
BP	GO:0030901	midbrain development	3/77	100/20772	0.00612016251679068	0.0350844481273898	0.0270198036696562	KAT2A/NDUFS3/NDUFS3	3
BP	GO:0008053	mitochondrial fusion	2/77	32/20772	0.00625993473961186	0.0357547367426735	0.0275360171988305	TFRC/PARL	2
BP	GO:0140014	mitotic nuclear division	5/77	315/20772	0.00630416647710996	0.0358764383151894	0.0276297439858025	HSPA1A/HSPA1A/HSPA1A/HSPA1A/HSPA1A	5
BP	GO:0006084	acetyl-CoA metabolic process	2/77	34/20772	0.00704651952767844	0.0395261758452214	0.0304405389895937	DLST/HMGCS2	2
BP	GO:0032607	interferon-alpha production	2/77	34/20772	0.00704651952767844	0.0395261758452214	0.0304405389895937	MAVS/IRF3	2
BP	GO:0032647	regulation of interferon-alpha production	2/77	34/20772	0.00704651952767844	0.0395261758452214	0.0304405389895937	MAVS/IRF3	2
BP	GO:0060544	regulation of necroptotic process	2/77	34/20772	0.00704651952767844	0.0395261758452214	0.0304405389895937	SLC25A4/CASP8	2
BP	GO:0009165	nucleotide biosynthetic process	5/77	326/20772	0.00726168247616644	0.040587618125716	0.031257994117333	SDHB/NDUFS2/NME4/NDUFS3/NDUFS3	5
BP	GO:1901293	nucleoside phosphate biosynthetic process	5/77	328/20772	0.00744611316814374	0.041376738945318	0.0318657246291502	SDHB/NDUFS2/NME4/NDUFS3/NDUFS3	5
BP	GO:0000002	mitochondrial genome maintenance	2/77	35/20772	0.00745574465340555	0.041376738945318	0.0318657246291502	SLC25A4/POLG2	2
BP	GO:0006779	porphyrin-containing compound biosynthetic process	2/77	36/20772	0.00787548222701237	0.0433983439622337	0.0334226358411014	RSAD1/PPOX	2
BP	GO:0033014	tetrapyrrole biosynthetic process	2/77	36/20772	0.00787548222701237	0.0433983439622337	0.0334226358411014	RSAD1/PPOX	2
BP	GO:0015711	organic anion transport	6/77	470/20772	0.00796596215358654	0.0437429149837296	0.0336880024593041	CPT1B/RGS2/SLC25A4/SLC27A1/SLC27A3/SLC27A3	6
BP	GO:0006536	glutamate metabolic process	2/77	37/20772	0.00830565077901091	0.0451331370456669	0.0347586627995888	ADHFE1/ATCAY	2
BP	GO:0006656	phosphatidylcholine biosynthetic process	2/77	37/20772	0.00830565077901091	0.0451331370456669	0.0347586627995888	CHKB/SLC27A1	2
BP	GO:0062098	regulation of programmed necrotic cell death	2/77	37/20772	0.00830565077901091	0.0451331370456669	0.0347586627995888	SLC25A4/CASP8	2
BP	GO:0051054	positive regulation of DNA metabolic process	5/77	340/20772	0.00862200760077511	0.046690110364059	0.0359577443193863	FUS/POLG2/TFRC/HSP90AB1/RPS3	5
BP	GO:1903146	regulation of autophagy of mitochondrion	2/77	38/20772	0.00874616928572088	0.0471991549384592	0.0363497779751376	SLC25A4/PARL	2
BP	GO:0018209	peptidyl-serine modification	5/77	343/20772	0.00893499719343057	0.048052476315185	0.0370069516602568	DDIT4/DCN/TFRC/HSP90AB1/RAF1	5
BP	GO:0033138	positive regulation of peptidyl-serine phosphorylation	3/77	116/20772	0.0091971968243926	0.0492931953088165	0.0379624742751605	TFRC/HSP90AB1/RAF1	3
BP	GO:0043123	positive regulation of I-kappaB kinase/NF-kappaB signaling	4/77	222/20772	0.00935500143642985	0.0498482191953284	0.0383899182637639	MAVS/IRF3/CASP8/TFRC	4
BP	GO:0048872	homeostasis of number of cells	5/77	347/20772	0.00936445779132687	0.0498482191953284	0.0383899182637639	HSPA1A/HSPA1A/HSPA1A/HSPA1A/HSPA1A	5
CC	GO:0098798	mitochondrial protein-containing complex	11/76	335/21842	2.20952227280239e-08	3.22590251829149e-06	2.41884543548893e-06	SPG7/SLC25A4/SDHB/NDUFS2/COX4I1/MRPS23/POLG2/NDUFS3/NDUFS3/BCS1L/MRPS7	11
CC	GO:0016235	aggresome	5/76	52/21842	1.0208644678106e-06	7.45231061501736e-05	5.58788971854221e-05	HSPA1A/HSPA1A/HSPA1A/HSPA1A/HSPA1A	5
CC	GO:0098803	respiratory chain complex	6/76	105/21842	1.77835421978889e-06	7.74105860965891e-05	5.80439866910258e-05	SDHB/NDUFS2/COX4I1/NDUFS3/NDUFS3/BCS1L	6
CC	GO:0005746	mitochondrial respirasome	6/76	109/21842	2.21324131550038e-06	7.74105860965891e-05	5.80439866910258e-05	SDHB/NDUFS2/COX4I1/NDUFS3/NDUFS3/BCS1L	6
CC	GO:0098800	inner mitochondrial membrane protein complex	7/76	179/21842	2.99713182038513e-06	7.74105860965891e-05	5.80439866910258e-05	SPG7/SDHB/NDUFS2/COX4I1/NDUFS3/NDUFS3/BCS1L	7
CC	GO:0070469	respirasome	6/76	116/21842	3.18125696287353e-06	7.74105860965891e-05	5.80439866910258e-05	SDHB/NDUFS2/COX4I1/NDUFS3/NDUFS3/BCS1L	6
CC	GO:1904813	ficolin-1-rich granule lumen	6/76	146/21842	1.19697372129675e-05	0.000249654519013321	0.000187195890247912	HSPA1A/HSPA1A/HSPA1A/HSPA1A/HSPA1A/HSP90AB1	6
CC	GO:1990204	oxidoreductase complex	6/76	152/21842	1.50551690128656e-05	0.000274756834484796	0.000206018102281318	DLST/SDHB/NDUFS2/NDUFS3/NDUFS3/BCS1L	6
CC	GO:0016234	inclusion body	5/76	92/21842	1.73350818020437e-05	0.000281213549233154	0.000210859474551175	HSPA1A/HSPA1A/HSPA1A/HSPA1A/HSPA1A	5
CC	GO:0072562	blood microparticle	6/76	178/21842	3.66926832253408e-05	0.000535713175089975	0.000401688321624783	HSPA1A/HSPA1A/HSPA1A/HSPA1A/HSPA1A/TFRC	6
CC	GO:0101002	ficolin-1-rich granule	6/76	232/21842	0.000158273813418589	0.00210072515991945	0.00157516522445294	HSPA1A/HSPA1A/HSPA1A/HSPA1A/HSPA1A/HSP90AB1	6
CC	GO:0005758	mitochondrial intermembrane space	4/76	87/21842	0.000242087419353691	0.0029453969354699	0.00220851680813893	FKBP10/RNASET2/NME4/PPOX	4
CC	GO:0005814	centriole	5/76	182/21842	0.000435330878016144	0.00488910063002747	0.00366594423592543	HSPA1A/HSPA1A/HSPA1A/HSPA1A/HSPA1A	5
CC	GO:0031970	organelle envelope lumen	4/76	105/21842	0.000495922179766077	0.00517175987470338	0.0038778877214791	FKBP10/RNASET2/NME4/PPOX	4
CC	GO:0005741	mitochondrial outer membrane	5/76	220/21842	0.001024167177393	0.00996856052662518	0.00747462361044714	CPT1B/MAVS/CASP8/LETMD1/RAF1	5
CC	GO:0005747	mitochondrial respiratory chain complex I	3/76	64/21842	0.00144816499553391	0.0111690759801882	0.00837479381355134	NDUFS2/NDUFS3/NDUFS3	3
CC	GO:0030964	NADH dehydrogenase complex	3/76	64/21842	0.00144816499553391	0.0111690759801882	0.00837479381355134	NDUFS2/NDUFS3/NDUFS3	3
CC	GO:0045271	respiratory chain complex I	3/76	64/21842	0.00144816499553391	0.0111690759801882	0.00837479381355134	NDUFS2/NDUFS3/NDUFS3	3
CC	GO:0005925	focal adhesion	7/76	483/21842	0.00145350988783271	0.0111690759801882	0.00837479381355134	HSPA1A/HSPA1A/HSPA1A/HSPA1A/HSPA1A/RPS3/DNM2	7
CC	GO:0030055	cell-substrate junction	7/76	493/21842	0.00163357734076262	0.0119251145875671	0.0089416864968059	HSPA1A/HSPA1A/HSPA1A/HSPA1A/HSPA1A/RPS3/DNM2	7
CC	GO:0031968	organelle outer membrane	5/76	249/21842	0.00176915154992037	0.0121584264875487	0.00911662836845754	CPT1B/MAVS/CASP8/LETMD1/RAF1	5
CC	GO:0019867	outer membrane	5/76	251/21842	0.00183209166250733	0.0121584264875487	0.00911662836845754	CPT1B/MAVS/CASP8/LETMD1/RAF1	5
CC	GO:0046930	pore complex	2/76	26/21842	0.00367866569848625	0.0233515300860431	0.0175094385648773	SPG7/SLC25A4	2
CC	GO:0015935	small ribosomal subunit	3/76	101/21842	0.00528397386207708	0.0321441743276356	0.0241023369147376	MRPS23/RPS3/MRPS7	3
CC	GO:0000314	organellar small ribosomal subunit	2/76	39/21842	0.00814617962529511	0.0457439317420418	0.0342997036854531	MRPS23/MRPS7	2
CC	GO:0005763	mitochondrial small ribosomal subunit	2/76	39/21842	0.00814617962529511	0.0457439317420418	0.0342997036854531	MRPS23/MRPS7	2
CC	GO:0070069	cytochrome complex	2/76	41/21842	0.0089743698210899	0.048528073847375	0.0363873084363879	COX4I1/BCS1L	2
MF	GO:0031625	ubiquitin protein ligase binding	17/77	354/20696	1.21026682933126e-14	3.08618041479472e-12	2.12752168945601e-12	HSPA1A/HSPA1A/HSPA1A/HSPA1A/HSPA1A/POU5F1/POU5F1/POU5F1/POU5F1/POU5F1/POU5F1/POU5F1/GABARAPL1/CASP8/NDUFS2/GABARAPL3/HSP90AB1	17
MF	GO:0044389	ubiquitin-like protein ligase binding	17/77	373/20696	2.84909081840847e-14	3.6325907934708e-12	2.50420087723271e-12	HSPA1A/HSPA1A/HSPA1A/HSPA1A/HSPA1A/POU5F1/POU5F1/POU5F1/POU5F1/POU5F1/POU5F1/POU5F1/GABARAPL1/CASP8/NDUFS2/GABARAPL3/HSP90AB1	17
MF	GO:0035198	miRNA binding	7/77	43/20696	2.16061027809405e-10	1.83651873637995e-08	1.26604181207616e-08	POU5F1/POU5F1/POU5F1/POU5F1/POU5F1/POU5F1/POU5F1	7
MF	GO:0055131	C3HC4-type RING finger domain binding	5/77	14/20696	1.21846512299972e-09	7.76771515912324e-08	5.35483356686721e-08	HSPA1A/HSPA1A/HSPA1A/HSPA1A/HSPA1A	5
MF	GO:0061980	regulatory RNA binding	7/77	57/20696	1.70063216849394e-09	8.6732240593191e-08	5.97906467659975e-08	POU5F1/POU5F1/POU5F1/POU5F1/POU5F1/POU5F1/POU5F1	7
MF	GO:0140545	ATP-dependent protein disaggregase activity	5/77	16/20696	2.64307972178125e-09	1.12330888175703e-07	7.74375988662227e-08	HSPA1A/HSPA1A/HSPA1A/HSPA1A/HSPA1A	5
MF	GO:0097718	disordered domain specific binding	6/77	38/20696	5.46185068810647e-09	1.98967417923879e-07	1.37162265400569e-07	HSPA1A/HSPA1A/HSPA1A/HSPA1A/HSPA1A/HSP90AB1	6
MF	GO:0140662	ATP-dependent protein folding chaperone	6/77	49/20696	2.67847342094476e-08	8.53763402926144e-07	5.88559291181284e-07	HSPA1A/HSPA1A/HSPA1A/HSPA1A/HSPA1A/HSP90AB1	6
MF	GO:0140776	protein-containing complex destabilizing activity	5/77	25/20696	3.13201490513092e-08	8.87404223120428e-07	6.1175027971563e-07	HSPA1A/HSPA1A/HSPA1A/HSPA1A/HSPA1A	5
MF	GO:0031072	heat shock protein binding	8/77	157/20696	1.23840257324441e-07	3.15792656177325e-06	2.17698136559807e-06	HSPA1A/HSPA1A/HSPA1A/HSPA1A/HSPA1A/TFRC/HSP90AB1/RPS3	8
MF	GO:0140416	transcription regulator inhibitor activity	5/77	35/20696	1.85898741113873e-07	4.30947081673069e-06	2.97082198717864e-06	HSPA1A/HSPA1A/HSPA1A/HSPA1A/HSPA1A	5
MF	GO:0044183	protein folding chaperone	6/77	76/20696	3.86765485516111e-07	8.21876656721737e-06	5.66577509484128e-06	HSPA1A/HSPA1A/HSPA1A/HSPA1A/HSPA1A/HSP90AB1	6
MF	GO:0042826	histone deacetylase binding	7/77	136/20696	7.42826413124912e-07	1.45708257959117e-05	1.00446972463045e-05	KAT2A/HSPA1A/HSPA1A/HSPA1A/HSPA1A/HSPA1A/HSP90AB1	7
MF	GO:0051787	misfolded protein binding	5/77	48/20696	9.4426887967626e-07	1.71991831655319e-05	1.18566092410478e-05	HSPA1A/HSPA1A/HSPA1A/HSPA1A/HSPA1A	5
MF	GO:0051082	unfolded protein binding	7/77	145/20696	1.14395108819498e-06	1.94471684993147e-05	1.34063039809517e-05	HSPA1A/HSPA1A/HSPA1A/HSPA1A/HSPA1A/SPG7/HSP90AB1	7
MF	GO:0001618	virus receptor activity	6/77	94/20696	1.36618754479294e-06	2.17736139951375e-05	1.50100868408172e-05	HSPA1A/HSPA1A/HSPA1A/HSPA1A/HSPA1A/TFRC	6
MF	GO:0140272	exogenous protein binding	6/77	95/20696	1.45400866942732e-06	2.18101300414099e-05	1.50352599253476e-05	HSPA1A/HSPA1A/HSPA1A/HSPA1A/HSPA1A/TFRC	6
MF	GO:0051536	iron-sulfur cluster binding	5/77	70/20696	6.26219231346437e-06	8.40452126280744e-05	5.79382889943795e-05	RSAD1/SDHB/NDUFS2/NTHL1/RPS3	5
MF	GO:0051540	metal cluster binding	5/77	70/20696	6.26219231346437e-06	8.40452126280744e-05	5.79382889943795e-05	RSAD1/SDHB/NDUFS2/NTHL1/RPS3	5
MF	GO:0031957	very long-chain fatty acid-CoA ligase activity	3/77	11/20696	7.99699585493898e-06	0.000101961697150472	7.02893846197268e-05	SLC27A1/SLC27A3/SLC27A3	3
MF	GO:0047676	arachidonate-CoA ligase activity	3/77	12/20696	1.06340954659606e-05	0.000129128302086664	8.90172402413741e-05	SLC27A1/SLC27A3/SLC27A3	3
MF	GO:0051539	4 iron	4 sulfur cluster binding	4/77	41/20696	1.61549913190274e-05	0.000187251035743272	0.000129085337333855	RSAD1/SDHB/NDUFS2/NTHL1	4
MF	GO:0004467	long-chain fatty acid-CoA ligase activity	3/77	16/20696	2.67798011273121e-05	0.000296906490759329	0.000204678571545131	SLC27A1/SLC27A3/SLC27A3	3
MF	GO:0001227	DNA-binding transcription repressor activity	RNA polymerase II-specific	8/77	332/20696	3.24150868466063e-05	0.000344410297745191	0.000237426294008037	POU5F1/POU5F1/POU5F1/POU5F1/POU5F1/POU5F1/POU5F1/IRF3	8
MF	GO:0001217	DNA-binding transcription repressor activity	8/77	337/20696	3.60397094302147e-05	0.00036760503618819	0.000253416062098773	POU5F1/POU5F1/POU5F1/POU5F1/POU5F1/POU5F1/POU5F1/IRF3	8
MF	GO:0005324	long-chain fatty acid transporter activity	3/77	18/20696	3.88133563181529e-05	0.000380669456197269	0.000262422287657147	SLC27A1/SLC27A3/SLC27A3	3
MF	GO:0016887	ATP hydrolysis activity	9/77	449/20696	4.29621550364133e-05	0.000405753686455015	0.000279714615636687	HSPA1A/HSPA1A/HSPA1A/HSPA1A/HSPA1A/SPG7/HSP90AB1/BCS1L/RECQL4	9
MF	GO:0015645	fatty acid ligase activity	3/77	23/20696	8.31173750161227e-05	0.000756961808182546	0.00052182712886062	SLC27A1/SLC27A3/SLC27A3	3
MF	GO:0016405	CoA-ligase activity	3/77	28/20696	0.000151706277635718	0.00133396899300373	0.000919598851730126	SLC27A1/SLC27A3/SLC27A3	3
MF	GO:0009055	electron transfer activity	5/77	138/20696	0.000164758327852243	0.00140044578674407	0.000965425991274549	SDHB/NDUFS2/COX4I1/NDUFS3/NDUFS3	5
MF	GO:0016878	acid-thiol ligase activity	3/77	32/20696	0.000227244553530677	0.00186926971452653	0.00128861936976649	SLC27A1/SLC27A3/SLC27A3	3
MF	GO:0015453	oxidoreduction-driven active transmembrane transporter activity	4/77	87/20696	0.000311988336098119	0.00248615705328189	0.0017138832936969	NDUFS2/COX4I1/NDUFS3/NDUFS3	4
MF	GO:0016877	ligase activity	forming carbon-sulfur bonds	3/77	42/20696	0.000512089538756584	0.00395705552675542	0.00272787728779424	SLC27A1/SLC27A3/SLC27A3	3
MF	GO:0016634	oxidoreductase activity	acting on the CH-CH group of donors	oxygen as acceptor	2/77	10/20696	0.000603070509898373	0.00439379942925958	0.0030289556437001	RSAD1/PPOX	2
MF	GO:0032356	oxidized DNA binding	2/77	10/20696	0.000603070509898373	0.00439379942925958	0.0030289556437001	RPS3/RECQL4	2
MF	GO:0003906	DNA-(apurinic or apyrimidinic site) endonuclease activity	2/77	12/20696	0.00088024406319644	0.00623506211430811	0.00429826779397092	NTHL1/RPS3	2
MF	GO:0003714	transcription corepressor activity	5/77	204/20696	0.000984883778080954	0.00678771252461198	0.0046792486753775	HSPA1A/HSPA1A/HSPA1A/HSPA1A/HSPA1A	5
MF	GO:0008137	NADH dehydrogenase (ubiquinone) activity	3/77	56/20696	0.00119117346229752	0.00799340086541756	0.00551041463168104	NDUFS2/NDUFS3/NDUFS3	3
MF	GO:0050136	NADH dehydrogenase (quinone) activity	3/77	57/20696	0.00125400325760529	0.00819925206895765	0.00565232237571074	NDUFS2/NDUFS3/NDUFS3	3
MF	GO:0003954	NADH dehydrogenase activity	3/77	59/20696	0.0013858415919916	0.00883474014894647	0.00609040910164731	NDUFS2/NDUFS3/NDUFS3	3
MF	GO:0003955	NAD(P)H dehydrogenase (quinone) activity	3/77	60/20696	0.00145489973482332	0.00904876664341331	0.0062379526499485	NDUFS2/NDUFS3/NDUFS3	3
MF	GO:0048038	quinone binding	2/77	16/20696	0.00158507926651593	0.00928104524688187	0.00639807866348513	SDHB/NDUFS2	2
MF	GO:0016627	oxidoreductase activity	acting on the CH-CH group of donors	3/77	62/20696	0.0015994153580121	0.00928104524688187	0.00639807866348513	RSAD1/SDHB/PPOX	3
MF	GO:0001664	G protein-coupled receptor binding	6/77	337/20696	0.0016014352582855	0.00928104524688187	0.00639807866348513	HSPA1A/HSPA1A/HSPA1A/HSPA1A/HSPA1A/DNM2	6
MF	GO:0004519	endonuclease activity	4/77	136/20696	0.00166586350827415	0.00943989321355351	0.00650758376331656	NTHL1/RNASET2/RPS3/YBEY	4
MF	GO:0045296	cadherin binding	6/77	357/20696	0.00214035545921547	0.0118650139586944	0.00817939042766551	HSPA1A/HSPA1A/HSPA1A/HSPA1A/HSPA1A/HSP90AB1	6
MF	GO:0050811	GABA receptor binding	2/77	19/20696	0.00224247055118062	0.0121665955436396	0.00838729187115709	GABARAPL1/GABARAPL3	2
MF	GO:0003684	damaged DNA binding	3/77	71/20696	0.00235989476258184	0.0123122123144178	0.0084876757750579	NTHL1/RPS3/RECQL4	3
MF	GO:0140097	catalytic activity	acting on DNA	5/77	249/20696	0.00236587609179009	0.0123122123144178	0.0084876757750579	NTHL1/POLG2/RPS3/RECQL4/ALKBH3	5
MF	GO:0003725	double-stranded RNA binding	3/77	72/20696	0.00245595956745272	0.0125253937940089	0.0086346367950443	ILF3/TFRC/HSP90AB1	3
MF	GO:0016655	oxidoreductase activity	acting on NAD(P)H	quinone or similar compound as acceptor	3/77	73/20696	0.00255441454728686	0.0127720727364343	0.00880468997723231	NDUFS2/NDUFS3/NDUFS3	3
MF	GO:0070182	DNA polymerase binding	2/77	22/20696	0.00300750300384757	0.0147483320380987	0.0101670648105778	POLG2/HSP90AB1	2
MF	GO:0019843	rRNA binding	3/77	82/20696	0.00355126078576175	0.0168872907788732	0.0116415998351778	NGRN/RPS3/MRPS7	3
MF	GO:0140693	molecular condensate scaffold activity	2/77	24/20696	0.00357613216493786	0.0168872907788732	0.0116415998351778	FUS/MAVS	2
MF	GO:0016874	ligase activity	4/77	184/20696	0.00493960113214211	0.0229017870672043	0.0157878160587126	SLC27A1/HARS2/SLC27A3/SLC27A3	4
MF	GO:0016651	oxidoreductase activity	acting on NAD(P)H	3/77	104/20696	0.00688877551268864	0.0313685313524215	0.0216245396732895	NDUFS2/NDUFS3/NDUFS3	3
MF	GO:0015399	primary active transmembrane transporter activity	4/77	215/20696	0.00848859897272934	0.0373205644490686	0.0257276956160762	NDUFS2/COX4I1/NDUFS3/NDUFS3	4
MF	GO:0016829	lyase activity	4/77	215/20696	0.00848859897272934	0.0373205644490686	0.0257276956160762	ME3/NTHL1/RNASET2/RPS3	4
MF	GO:0048487	beta-tubulin binding	2/77	41/20696	0.0102000612017021	0.044081606964068	0.0303885587739911	RGS2/GABARAPL1	2
MF	GO:0004518	nuclease activity	4/77	228/20696	0.0103721428150748	0.044081606964068	0.0303885587739911	NTHL1/RNASET2/RPS3/YBEY	4
