# Supplementary material for: Integrative omics and experimental validation reveal METTL17 and SLC27A1 as biomarkers and potential therapeutic targets in chronic kidney disease
Source: Front Immunol. 2026 Feb 13;17:1724740. doi: 10.3389/fimmu.2026.1724740 (PMC12946038; doi:10.3389/fimmu.2026.1724740)
Supplement: Supplementary Table 4 — The top 15 pathways enriched by KEGG pathways. [file DataSheet3.csv]

ID	Description	GeneRatio	BgRatio	pvalue	p.adjust	qvalue	geneID	Count
hsa04932	Non-alcoholic fatty liver disease	6/39	157/8768	5.99522350844616e-05	0.0104316889046963	0.0087719586070949	CASP8/SDHB/NDUFS2/COX4I1/PRKAB1/NDUFS3	6
hsa05415	Diabetic cardiomyopathy	6/39	205/8768	0.000260092419674359	0.0188086085307679	0.0158160712993148	CPT1B/SLC25A4/SDHB/NDUFS2/COX4I1/NDUFS3	6
hsa03320	PPAR signaling pathway	4/39	76/8768	0.000340684930482273	0.0188086085307679	0.0158160712993148	CPT1B/HMGCS2/SLC27A1/ME3	4
hsa05208	Chemical carcinogenesis - reactive oxygen species	6/39	226/8768	0.000439146659295651	0.0188086085307679	0.0158160712993148	SLC25A4/SDHB/NDUFS2/COX4I1/NDUFS3/RAF1	6
hsa04714	Thermogenesis	6/39	235/8768	0.000540477256631262	0.0188086085307679	0.0158160712993148	CPT1B/SDHB/NDUFS2/COX4I1/PRKAB1/NDUFS3	6
hsa05164	Influenza A	5/39	173/8768	0.000943737573366259	0.0257092672059383	0.0216188030346366	SLC25A4/MAVS/IRF3/CASP8/RAF1	5
hsa05022	Pathways of neurodegeneration - multiple diseases	8/39	483/8768	0.00108249309693485	0.0257092672059383	0.0216188030346366	FUS/SLC25A4/CASP8/SDHB/NDUFS2/COX4I1/NDUFS3/RAF1	8
hsa05020	Prion disease	6/39	278/8768	0.00130087463788932	0.0257092672059383	0.0216188030346366	HSPA1A/SLC25A4/SDHB/NDUFS2/COX4I1/NDUFS3	6
hsa04931	Insulin resistance	4/39	109/8768	0.00132978968306577	0.0257092672059383	0.0216188030346366	CPT1B/SLC27A1/PRKAB1/SLC27A3	4
hsa05010	Alzheimer disease	7/39	391/8768	0.00148255554931506	0.025796466558082	0.0216921285636624	SLC25A4/CASP8/SDHB/NDUFS2/COX4I1/NDUFS3/RAF1	7
hsa05016	Huntington disease	6/39	311/8768	0.00230354335551885	0.0364378676236618	0.0306404331499637	SLC25A4/CASP8/SDHB/NDUFS2/COX4I1/NDUFS3	6
hsa00190	Oxidative phosphorylation	4/39	138/8768	0.00315238266505298	0.0433057032808362	0.0364155641623487	SDHB/NDUFS2/COX4I1/NDUFS3	4
hsa05162	Measles	4/39	139/8768	0.00323548357845328	0.0433057032808362	0.0364155641623487	HSPA1A/MAVS/IRF3/CASP8	4
hsa04936	Alcoholic liver disease	4/39	144/8768	0.00367357773749683	0.0455425929722381	0.0382965542839751	CPT1B/IRF3/CASP8/PRKAB1	4
hsa04622	RIG-I-like receptor signaling pathway	3/39	72/8768	0.003926085601055	0.0455425929722381	0.0382965542839751	MAVS/IRF3/CASP8	3
